# Supplementary material for: Blood Circulating Non-Coding RNAs for the Clinical Management of Triple-Negative Breast Cancer
Source: Cancers (Basel). 2022 Feb 4;14(3):803. doi: 10.3390/cancers14030803 (PMC8833777; doi:10.3390/cancers14030803)
Supplement: Supplementary file 1 [file cancers-14-00803-s001.zip]

Archive with 1 entries (1 files):
- cancers-1585619-supplementary.pdf
